# Supplementary material for: Chronic Toxoplasma gondii Infection Exacerbates Secondary Polymicrobial Sepsis
Source: Front Cell Infect Microbiol. 2017 Apr 7;7:116. doi: 10.3389/fcimb.2017.00116 (PMC5383667; doi:10.3389/fcimb.2017.00116)
Supplement: Supplementary file 1 [file Table1.XLSX]

## Sheet: DC_WAR_C1365
; Generated by rlf_generator_v0.1
; Rev 1
[Header]
Version=3.0
Date=20120308
NSpot=6
Backbone=DV1
NBasePair=1100
ClassCount=6
ClassKey0=0
ClassKey1=1
ClassKey2=2
ClassKey3=3
ClassKey4=4
ClassKey5=5
ClassName0=Endogenous
ClassActive0=2
ClassDate0=20120308
ClassSource0=NA
ClassPreparer0=rlf_generator
ClassName1=Positive
ClassActive1=3
ClassDate1=20120308
ClassSource1=NA
ClassPreparer1=rlf_generator
ClassName2=Negative
ClassActive2=3
ClassDate2=20120308
ClassSource2=NA
ClassPreparer2=rlf_generator
ClassName3=Binding
ClassActive3=1
ClassDate3=20120308
ClassSource3=NA
ClassPreparer3=rlf_generator
ClassName4=Purification
ClassActive4=1
ClassDate4=20120308
ClassSource4=NA
ClassPreparer4=rlf_generator
ClassName5=Reserved
ClassActive5=1
ClassDate5=20120308
ClassSource5=NA
ClassPreparer5=rlf_generator
[Content]
ColumnCount=8
RecordCount=90
Columns=Classification	TargetSeq	BarCode	GeneName	ProbeID	Species	Accession	Comments
Record0=3	NA	BGRYGR	bindspike1.1	bindspike1.1:0	NA	bindspike1.1	BS
Record1=3	NA	YRBRBY	bindspike2.1	bindspike2.1:0	NA	bindspike2.1	BS
Record2=3	NA	RBYBYB	bindspike3.1	bindspike3.1:0	NA	bindspike3.1	BS
Record3=4	NA	BRYBGY	purespike1.1	purespike1.1:0	NA	purespike1.1	PS
Record4=4	NA	YGBYBG	purespike2.1	purespike2.1:0	NA	purespike2.1	PS
Record5=4	NA	GBRGYB	purespike3.1	purespike3.1:0	NA	purespike3.1	PS
Record6=1	TCAGGCCTTGCCCTTACTAATGGCGCGTTGTAACGGGCCTTGAGGGAATGTCACTATTGAGGCACCCGTTCGACCCTCAGAGATATACCATTCCGCCTAT	GRYBRG	POS_A(128)	ERCC_00117.1:385	CUS	ERCC_00117.1	RNA SPIKE
Record7=1	ATGAAAGCGCTGCTACTATGATAAGAGTACACGTACAGGTCTCGCCCGATTGGATTATGGCGAGCTGCCGCATTGACGGACATACCTTTGAACGTAATCG	YBRGRB	POS_B(32)	ERCC_00112.1:695	CUS	ERCC_00112.1	RNA SPIKE
Record8=1	GCCGCTTTCGCTCGGGTCTGCGGGTTATAGCTTTTCAGTCTCGACGGGCTAGCACACATCTGGTTGACTAGGCGCATAGTCGCCATTCACAGATTTGCTC	BYBGYB	POS_C(8)	ERCC_00002.1:850	CUS	ERCC_00002.1	RNA SPIKE
Record9=1	TACCTGGCATTTGGGCACTTCTTGCGTTTAAGCGGGAAAGATCGCGAGGGCCCGCTATTTGCGATACTTCCCATGTCGGTGCCGTCGCCTCTATGTACTC	RGBYGB	POS_D(2)	ERCC_00092.1:540	CUS	ERCC_00092.1	RNA SPIKE
Record10=1	GGTTGAATTTGAGCGGATGGGCTCAACTGCGTCGTAACCGGTAGATACAGGGCATACGAGCCTCCCTATTTAACGGCATCATCCCGCGTAGTGCTGGTCA	YGBGRY	POS_E(0.5)	ERCC_00035.1:485	CUS	ERCC_00035.1	RNA SPIKE
Record11=1	ACGAAGCTGTTCGGCCGCACGCAAGTACCTCCCACTTAGAAAGCGAATAACCCAACGACCGTGTTCAACCCTGGCCGTCTCTCAACCAGGTATGCAATCA	GRYRGB	POS_F(0.125)	ERCC_00034.1:195	CUS	ERCC_00034.1	RNA SPIKE
Record12=2	AACCGCCGCATACGGCCGATTGTCGCAGCCCGGGTCGATTATAACAACGGTGCAATCTCAGCTAAACCGACGCAGTTTTGCTCCTTGGATTCTGAGCCCG	GBRYGY	NEG_A(0)	ERCC_00096.1:230	CUS	ERCC_00096.1	RNA SPIKE
Record13=2	GCACTGGCATTGGTCGTTTCAGGAGGCCATACAGAACTGGTTTATATGAAGGAACATGGATCATTTGAAGTCATTGGGGAAACCCTTGATGATGCGGCAG	YRGBYR	NEG_B(0)	ERCC_00041.1:440	CUS	ERCC_00041.1	RNA SPIKE
Record14=2	GTACAGGCTGCTGGCTCATGTTTCCTTCTACGCTGCACTTGCGGGCATAGAGGTCGGTTGCGATCTATATTCGGAGATAACTATTCACCCAGCGCCACTC	BRYRBR	NEG_C(0)	ERCC_00019.1:140	CUS	ERCC_00019.1	RNA SPIKE
Record15=2	AGAGATCACGTGGACCAAAGCTGATTGATTACGGGACTGGCCGTAAGTGCTGCCCGCGAGTAGATCGTCTAGATCCGGCTAAAATTCCCTGCGGTGCCTT	BYGBYG	NEG_D(0)	ERCC_00076.1:355	CUS	ERCC_00076.1	RNA SPIKE
Record16=2	CCCAGATGACCTTCTCCCTCATAATCACTTAATCTGAGCGCAGGAGGCAGGCTGTATTAATTCCGGCCTCCAACCGGACCGTGGAACGACGCGACCAAGT	GBRBYG	NEG_E(0)	ERCC_00098.1:785	CUS	ERCC_00098.1	RNA SPIKE
Record17=2	GGGTCCTTACCGGCTGTAAGCTCACTACAATCCAGGTACAGAGTGCGTTAACCGGCCATTAGAGGGCCGCTACACCCGTCAGAATTTAAACGTATGGGCG	YBRYBR	NEG_F(0)	ERCC_00126.1:220	CUS	ERCC_00126.1	RNA SPIKE
Record18=2	ACCCGTATGAACTGTTGCCGGCTCGGAAATGTTAAGGCTCTGCGCACGCACTTTATCATTCGCAGCCTGTTCTGTCAGCGGGTCAGCCTAGGTTACGGTG	RYGYBY	NEG_G(0)	ERCC_00144.1:15	CUS	ERCC_00144.1	RNA SPIKE
Record19=2	TTGGTCCGAGGAGGCATATAGGAAACGATGGGCACGCGCTATTCAGACGTTATTTGGTATGGAGTAAGAGGCCGGAAACTGGGCTCGATTGATGGATACT	RYGRGR	NEG_H(0)	ERCC_00154.1:115	CUS	ERCC_00154.1	RNA SPIKE
Record20=0	AGGTTGTCTCCTGCGACTTCAACAGCAACTCCCACTCTTCCACCTTCGATGCCGGGGCTGGCATTGCTCTCAATGACAACTTTGTCAAGCTCATTTCCTG	BRYGRG	GAPDH	NM_001001303.1:890	Mm	NM_001001303.1	ENDOGENOUS
Record21=0	AATACGTGGTCGGAGAGCTCATCTGGAATTTCGCCGACTTCATGACGAACCAGTCACCGCTGAGAGTAATCGGAAACAAGAAGGGGATCTTCACTCGCCA	BRYGBR	GUSB	NM_010368.1:1735	Mm	NM_010368.1	ENDOGENOUS
Record22=0	TGCTGGGAGAATAGGGGATGATCTAGTGGACATTTGTTAAGTGTTACAGGCTGATGCCTTGTGTCCCATGACTGATTGATGCAGAGTAGTAATGCTGTGA	BGRYRB	viperin	NM_021384.2:3185	Mm	NM_021384.2	ENDOGENOUS
Record23=0	TTTCTCTGGGCTGAAGTGGACAAATCTCACCCAGCTCGATCTTTCCTACAACAACCTCCATGATGTCGGCAACGGTTCCTTCTCCTATCTCCCAAGCCTG	RBRBRB	tlr3	NM_126166.2:1165	Mm	NM_126166.2	ENDOGENOUS
Record24=0	CTAGCTCTGAGACAATGAACGCTACACACTGCATCTTGGCTTTGCAGCTCTTCCTCATGGCTGTTTCTGGCTGTTACTGCCACGGCACAGTCATTGAAAG	GRYRYB	Ifng	NM_008337.1:95	Mm	NM_008337.1	ENDOGENOUS
Record25=0	GTTGATTCAAGGGGACATTAGGCAGCACTCTCTAGAACAGAACCTAGCTGTCAACGTGTGGGGGATGAATTGGTCATAGCCCGCACTGAGGTCTTTCATT	YBGBYB	Il-1b	NM_008361.3:1120	Mm	NM_008361.3	ENDOGENOUS
Record26=0	GGGCCCTTTGCTATGGTGTCCTTTCAATTGCTCTCATCCCTGAGTTCAGAGCTCCTAAGAGAGTTGTGAAGAAACTCATGGGTCTTGGGAAGAGAAACCA	YRBYGB	Il-10	NM_010548.1:985	Mm	NM_010548.1	ENDOGENOUS
Record27=0	GCAGGCGGTCACTGGCAGGAGATGTGTCCGCAATCATAGTTTCTGATGGTGAAGGTTGGACGGCAGTCTCTGCGACCTAGAAGTGGAAAAGATGTCGTTC	YRBRYG	tlr2	NM_011905.2:255	Mm	NM_011905.2	ENDOGENOUS
Record28=0	CCTCGTGCCCACGTCAAGGAGTATTTCTACACCAGCAGCAAGTGCTCCAATCTTGCAGTCGTGTTTGTCACTCGAAGGAACCGCCAAGTGTGTGCCAACC	GBRBGY	rig-i	NM_013653.1:165	Mm	NM_013653.1	ENDOGENOUS
Record29=0	TTCCTGAGTTCTGCAAAGGGAGAGTGGTCAGGTTGCCTCTGTCTCAGAATGAGGCTGGATAAGATCTCAGGCCTTCCTACCTTCAGACCTTTCCAGACTC	GBYRBY	tnfa	NM_013693.1:1135	Mm	NM_013693.1	ENDOGENOUS
Record30=0	CGCTGTGCACTCCACAGCACAGGGCGTTTTATCTTGCGCCAAGACAATTCAGGGGATCCAGTTGATCCGCATAAGGTGTACGAACTTAGCCGGGAGCTTG	RGBYBY	Irf7	NM_016850.2:705	Mm	NM_016850.2	ENDOGENOUS
Record31=0	AACGGCAACTTGGACCTGAGGAGAACAAAACTCTGGGGCCTAAACCCAGTCTGTTTGCAATTAATAAATGCTACAGCTCACCTGGGGCTCTGCTATGGAC	RYRYBR	tlr4	NM_021297.2:2510	Mm	NM_021297.2	ENDOGENOUS
Record32=0	CTCTCTGCAAGAGACTTCCATCCAGTTGCCTTCTTGGGACTGATGCTGGTGACAACCACGGCCTTCCCTACTTCACAAGTCCGGAGAGGAGACTTCACAG	RGRBYR	Il6	NM_031168.1:40	Mm	NM_031168.1	ENDOGENOUS
Record33=0	ACCTCTGAAACGTCAAAGATGTCCAACTTCACCTTCAAGGAGAGCCGGGTGACAGTATCAGCAACGTCAAGCAACGGGAAGATTCTGAAGAAGAGACGGC	GBYBYR	Il-1a	NM_010554.4:225	Mm	NM_010554.4	ENDOGENOUS
Record34=0	TCATGAAGACATCACACGGGACCAAACCAGCACATTGAAGACCTGTTTACCACTGGAACTACACAAGAACGAGAGTTGCCTGGCTACTAGAGAGACTTCT	RBGYGR	Il12a	NM_008351.1:355	Mm	NM_008351.1	ENDOGENOUS
Record35=0	TCGTAGAGAAGACATCTACCGAAGTCCAATGCAAAGGCGGGAATGTCTGCGTGCAAGCTCAGGATCGCTATTACAATTCCTCGTGCAGCAAGTGGGCATG	GBGRYR	Il12b	NM_008352.1:1045	Mm	NM_008352.1	ENDOGENOUS
Record36=0	ACGCTGGGAACAGAACTAATGAGGGGCCTCTCATTGTCACCGAAGAACTTCACTCTCTTAGCTTTGAAACCCAGTTGTGCCAGCCAGGCTTGGTGATTGA	YGYRGB	stat1	NM_009283.3:1590	Mm	NM_009283.3	ENDOGENOUS
Record37=0	CAGCTTGTGTCTGGGGCCAGGACCTGAATTCCACTCCTACCTCTCCATGTTTACATATTCCCAGTATCTTTGCACAAACCAGGGGTCGGGGAGGGTCTCT	RYBGYB	socs1	NM_009896.2:1020	Mm	NM_009896.2	ENDOGENOUS
Record38=0	GATGAACTCCACCAGCAGACAGTGTTTCTGAAGACAGTACTAGAGGAAAAGCAAGAGGAAAGATTGACGTGGGAGATGTCCTCAACTGCTCTCCACTTGA	BYBRYB	Ifnb1	NM_010510.1:335	Mm	NM_010510.1	ENDOGENOUS
Record39=0	CCATCAGTTTTTCAAGACAGATCATAAGCGAGGACCTGGGTTCACCCGAGGACTGGGCCATGGAGTGGACTTAAATCACATTTATGGTGAAACTCTGGAC	GYRYRY	cox2	NM_011198.3:675	Mm	NM_011198.3	ENDOGENOUS
Record40=0	AGGACGGTCCGCTGCAACTGCATCCATATCGATGACGGGCCAGTGAGAATGAGGGCCATAGGGAAGCTTGAAATCATCCCTGCGAGCCTATCCTGCCCAC	BGYGBY	cxcl10	NM_021274.1:115	Mm	NM_021274.1	ENDOGENOUS
Record41=0	CAAGGACAACAGCCAGTTCTGCTTGCAAAGGATCCGCCAAGGTCTGGCTTTTTATAAGCACCTGCTTGACTCTGACATCTTCAAAGGGGAGCCTGCTCTA	GRGBRY	Il23a	NM_031252.1:360	Mm	NM_031252.1	ENDOGENOUS
Record42=0	TGCTAGTAGAAGGGTGTTGTGCGAAAAGAAGTGCAGAGAGATAGAGTTTAGTATTATGTTTTGTATGTATTAGGGTGAGGACATGTGTGGGAGGCTGTGT	BYBYGY	cxcl1	NM_008176.1:560	Mm	NM_008176.1	ENDOGENOUS
Record43=0	ACTTTGGCCGACTTCACTGTACAACCGCAGTAATACGGAATATAAATGACCAAGTTCTCTTCGTTGACAAAAGACAGCCTGTGTTCGAGGATATGACTGA	GYRGBR	Il-18	NM_008360.1:270	Mm	NM_008360.1	ENDOGENOUS
Record44=0	TGCTGAGGCGGCGAGGGAGAGCGTTGGGCTTACCTCACTGCTTTCCGGAGCGGTAGCACCTCCTCCGCCGGCTTCCTCCTCAGACCGCTTTTTGCCGCGA	YRGYGR	HPRT1	NM_013556.2:30	Mm	NM_013556.2	ENDOGENOUS
Record45=0	ATGGCCTGGGGGATGGTTTTGATCTAAGGAAAAAGGTGTCTGTACCTCACAGTGCCTTTAAAACAAGCAGAGATCCCGTGTACCGCCCTAAGATAGCACA	GBGBGR	Il21	NM_021782.2:1762	Mm	NM_021782.2	ENDOGENOUS
Record46=0	CTGGGGACCCAGTATGCTAACTTGACCATTGGTCCAGGGGCTTTCAGAAACCTGCCCAATCTTAGGATCTTGGACTTGGGCCAAAGCCAGATCGAAGTCT	RBRGRB	tlr5	NM_016928.2:560	Mm	NM_016928.2	ENDOGENOUS
Record47=0	CCCCCCTCCTCCACCCTACCAAGTAGTATTGTACTATTGTGGACTACTAAATCTCTCTCCTCTCCTCCCTCCCCTCTCTCCCTTTCCTCCCTTCTTCTCC	YRYBGB	nos2	NM_010927.3:3715	Mm	NM_010927.3	ENDOGENOUS
Record48=0	TCTGCAGGAGCTCTGTCCTTGAGTGGCCTGCAAATCCACAGGCTCACCCATACTTCTGGCAGTGCCTGAAAAATGCCCTGACCACAGACAATCATGTGGC	YBYBRB	tlr7	NM_133211.3:3210	Mm	NM_133211.3	ENDOGENOUS
Record49=0	CACCAGTTCCTCAGTTGTGGTTGATGTTGAATCTAACCACGAAGTCCCAAATAACGTTGTTAAGAGAGCCAGGGAAACTCCCAGGATTAGTAAACTGAAG	YGBGYB	aim2	NM_001013779.2:1134	Mm	NM_001013779.2	ENDOGENOUS
Record50=0	GGCTGAACAACTTCTTCCTCAGGCTTTGTATTTGAGCAATATGCGGAAAGCTGTGAAGATACGAGAGAGAACCCCAGAAGACATTTTCAAACCTACCAAT	RYBYRB	a20	NM_009397.2:232	Mm	NM_009397.2	ENDOGENOUS
Record51=0	GCTGACCCTCCTGACCTTGGCAATAGCCACTCTGTATGGACTCTTCCTGGCCTCACCTGGGCAGTAAGTCAAGAGGGGAAATATGATGAATAAAGACTTC	GBGRGY	trex1	NM_011637.6:962	Mm	NM_011637.6	ENDOGENOUS
Record52=0	CAGAAGGCTCAAGCCATCCTTGTGCTAAGAGATCTTACCCAGCAGATTTTGAACCTCTTCACATCAAAAGACTTGTCTGCTACTTGGAATGCAACTCTAC	GYBYGY	Ifna4	NM_010504.2:261	Mm	NM_010504.2	ENDOGENOUS
Record53=0	GGCCACAATTTCAGTTTTGTGACCCATCTGTCCATGCTACAGAGCCTTAGCCTGGCACACAATGACATTCATACCCGTGTGTCCTCACATCTCAACAGCA	BYGRBR	tlr9	NM_031178.2:1801	Mm	NM_031178.2	ENDOGENOUS
Record54=0	GACAATAAATGGATTGTTGGATGAACTTTTAGAGAAGAGAGTGCTGAATCAGGAAGAAATGGATAAAATAAAACTTGCAAACATTACTGCTATGGACAAG	YRGRYR	casp1	NM_009807.2:259	Mm	NM_009807.2	ENDOGENOUS
Record55=0	CAACCAGCTCATTGCTGGGTACTTACAAGGACCAAATATCAAACTAGAAGAAAAGATAGACATGGTGCCTATTGACCTTCATAGTGTGTTCTTGGGCATC	YGBRGR	Il1ra	NM_031167.5:224	Mm	NM_031167.5	ENDOGENOUS
Record56=0	TTGTCAGGATCTCGCATTGGTTCTGAGCTCCAACCATTCTCTGACCAGACTGTACATTGGAGAAAATGCCTTGGGAGACTCAGGAGTCCAAGTTTTGTGT	RGRBRB	nlrp3	NM_145827.3:2745	Mm	NM_145827.3	ENDOGENOUS
Record57=0	TGCTTTCACCTGAAAACAATTGACAGGCAACCAAAGTTAGTGTGTGGAGAACACAGTTTCATCAAGATATCAAAGAGAGGAAATGTACCAAAGGAGCCTG	YGRGRB	Ifi204	NM_008329.2:1296	Mm	NM_008329.2	ENDOGENOUS
Record58=0	TCAGCACTACGATCGGTTTGGAACTGTCTAACATCAAGTGTGTGCTTGAAGACCAGGGCTGCTCTTATTTCTTACGTGCTTTGTCAAAGCTTGGAAAGAA	BGBGYB	tlr1	NM_030682.1:805	Mm	NM_030682.1	ENDOGENOUS
Record59=0	TTTGCGGCGCTACAATGATGCGCTATTTATCCACGATACTGTCCGTGCCCGGGACGCCCTTGACATGTTGCAAGATTTTTACGACAGAGAACGCACCACA	YBRYRY	lgp2	NM_030150.2:950	Mm	NM_030150.2	ENDOGENOUS
Record60=0	TGAATTATCTGCCTACCTACTCAAACCAAGCAGGCCACTTCTGTTGTTGAAGATCTCAGCACCTGTACATTGCTGCCGAAATTCCAGGGAGTATAACCAA	RBGRGY	Ifi205	NM_172648.3:41	Mm	NM_172648.3	ENDOGENOUS
Record61=0	CCCAGGCTTAGGAGTTAACCTGACCTTGGGAGAGTTCGCACTCATCTCTTCTTTCCTGGTTTAAGGGACAAAGCCGAGCTACAGGTTTAGGGATAAGTAC	RBYGYR	nlrc5	NM_001033207.3:6665	Mm	NM_001033207.3	ENDOGENOUS
Record62=0	AACGTGGGACGCTTTGACTCACCACAATGAACTTTATAAGGAACAACAGACGAGCCCTTATTCAAAGGATGGGCTTAACAGTTACCAAGCAAATCTGCGA	YBYRYR	nlrc4	NM_001033367.3:190	Mm	NM_001033367.3	ENDOGENOUS
Record63=0	CTCTGCGGTTGGTCTTCCCTCAGTCCCACAACCAGCAATGCCTTCCTTTCTGAGCCTACCATTCTGTCCCTTGACGATATCCCAACAGTAATAGAAGCAT	GYGRBR	nlrp6	NM_001081389.1:3050	Mm	NM_001081389.1	ENDOGENOUS
Record64=0	TCCATAAAGCGAACTATTCCAGAAGCTATCCTTGTGACGAGATAAGGCACAACTCCCTTGTGATTGCAGAATGCAACCATCGTCAACTGCATGAAGTTCC	BYRGRY	tlr8	NM_133212.2:110	Mm	NM_133212.2	ENDOGENOUS
Record65=0	AGCTTCATCTTCTCAACCAGTCAACTTCAGAGATTCTTCCCACAACAGCTTCCTCTTCTGGAGCACTTCTTTATCTGGTGTGAAAACAGCTATGCAGTAG	BRYGBY	tlr11	NM_205819.2:1680	Mm	NM_205819.2	ENDOGENOUS
Record66=0	CCTGAGCCACTTTCAAGTGGTTGTAGTCAGAAGCATCTCAACAAAGATGGAGCACATGGTCTGCTCGTTTTGTGCGAGGTATTGCAGAAGTACAGAAGTG	RGYRBY	nlrp12	NM_001033431.1:2066	Mm	NM_001033431.1	ENDOGENOUS
Record67=0	GCCCTTCAAACACGTGCGTGACTTTCGCTTACGCCATCTGGTGCCCTTCTTTATCTACAGTGGCTTTGAGGTGCTCTTTGCCTGCACTGGTTTTGCCCTG	YRGRGY	UNC93B1	NM_019449.2:1060	Mm	NM_019449.2	ENDOGENOUS
Record68=0	CGCCAAGGCTCTGGGAATGACGACAGCCAAAGAAGTGAACCCACTCCTGTATTCCATGAGAAATAAGCACCTTCTGAGCTATGACGGACAGACGTGGAAG	YGBYGY	zbp1	NM_021394.2:473	Mm	NM_021394.2	ENDOGENOUS
Record69=0	GGGCTCTGCCTCGGTGGTACTGTGTCTACTCTGCTTCCAGATGCTTTCTCTGCTTTTCCTGGTCTCAAGGTCCTGGCACTGAGTCTGCACCTTACCCAAC	RGYBYR	tlr12	NM_205823.2:380	Mm	NM_205823.2	ENDOGENOUS
Record70=5	NA	YGBYRB	Reserved	NA	NA	NA	Reserved
Record71=5	NA	BRGRBY	Reserved	NA	NA	NA	Reserved
Record72=5	NA	BYGRBG	Reserved	NA	NA	NA	Reserved
Record73=5	NA	RGRGYR	Reserved	NA	NA	NA	Reserved
Record74=5	NA	YRGBGY	Reserved	NA	NA	NA	Reserved
Record75=5	NA	YGYRBG	Reserved	NA	NA	NA	Reserved
Record76=5	NA	RGYRGB	Reserved	NA	NA	NA	Reserved
Record77=5	NA	GRBYRG	Reserved	NA	NA	NA	Reserved
Record78=5	NA	GYBRBG	Reserved	NA	NA	NA	Reserved
Record79=5	NA	BGYBGR	Reserved	NA	NA	NA	Reserved
Record80=5	NA	BYGBYB	Reserved	NA	NA	NA	Reserved
Record81=5	NA	GBYBGY	Reserved	NA	NA	NA	Reserved
Record82=5	NA	BGRYRG	Reserved	NA	NA	NA	Reserved
Record83=5	NA	YBYGYR	Reserved	NA	NA	NA	Reserved
Record84=5	NA	GYBGYB	Reserved	NA	NA	NA	Reserved
Record85=5	NA	RYBGRY	Reserved	NA	NA	NA	Reserved
Record86=5	NA	RBRYRB	Reserved	NA	NA	NA	Reserved
Record87=5	NA	YBRBRY	Reserved	NA	NA	NA	Reserved
Record88=5	NA	BYBYBR	Reserved	NA	NA	NA	Reserved
Record89=5	NA	RBYRBY	Reserved	NA	NA	NA	Reserved

## Sheet: Plan1
Table 1 - Primers of 50 genes encoding innate immunity proteins analysed by Nanostring, during T. gondii/sepsis coinfection.
GeneName	TargetSeq	BarCode	ProbeID
bindspike1.1	NA	BGRYGR	bindspike1.1:0
bindspike2.1	NA	YRBRBY	bindspike2.1:0
bindspike3.1	NA	RBYBYB	bindspike3.1:0
purespike1.1	NA	BRYBGY	purespike1.1:0
purespike2.1	NA	YGBYBG	purespike2.1:0
purespike3.1	NA	GBRGYB	purespike3.1:0
POS_A(128)	TCAGGCCTTGCCCTTACTAATGGCGCGTTGTAACGGGCCTTGAGGGAATGTCACTATTGAGGCACCCGTTCGACCCTCAGAGATATACCATTCCGCCTAT	GRYBRG	ERCC_00117.1:385
POS_B(32)	ATGAAAGCGCTGCTACTATGATAAGAGTACACGTACAGGTCTCGCCCGATTGGATTATGGCGAGCTGCCGCATTGACGGACATACCTTTGAACGTAATCG	YBRGRB	ERCC_00112.1:695
POS_C(8)	GCCGCTTTCGCTCGGGTCTGCGGGTTATAGCTTTTCAGTCTCGACGGGCTAGCACACATCTGGTTGACTAGGCGCATAGTCGCCATTCACAGATTTGCTC	BYBGYB	ERCC_00002.1:850
POS_D(2)	TACCTGGCATTTGGGCACTTCTTGCGTTTAAGCGGGAAAGATCGCGAGGGCCCGCTATTTGCGATACTTCCCATGTCGGTGCCGTCGCCTCTATGTACTC	RGBYGB	ERCC_00092.1:540
POS_E(0.5)	GGTTGAATTTGAGCGGATGGGCTCAACTGCGTCGTAACCGGTAGATACAGGGCATACGAGCCTCCCTATTTAACGGCATCATCCCGCGTAGTGCTGGTCA	YGBGRY	ERCC_00035.1:485
POS_F(0.125)	ACGAAGCTGTTCGGCCGCACGCAAGTACCTCCCACTTAGAAAGCGAATAACCCAACGACCGTGTTCAACCCTGGCCGTCTCTCAACCAGGTATGCAATCA	GRYRGB	ERCC_00034.1:195
NEG_A(0)	AACCGCCGCATACGGCCGATTGTCGCAGCCCGGGTCGATTATAACAACGGTGCAATCTCAGCTAAACCGACGCAGTTTTGCTCCTTGGATTCTGAGCCCG	GBRYGY	ERCC_00096.1:230
NEG_B(0)	GCACTGGCATTGGTCGTTTCAGGAGGCCATACAGAACTGGTTTATATGAAGGAACATGGATCATTTGAAGTCATTGGGGAAACCCTTGATGATGCGGCAG	YRGBYR	ERCC_00041.1:440
NEG_C(0)	GTACAGGCTGCTGGCTCATGTTTCCTTCTACGCTGCACTTGCGGGCATAGAGGTCGGTTGCGATCTATATTCGGAGATAACTATTCACCCAGCGCCACTC	BRYRBR	ERCC_00019.1:140
NEG_D(0)	AGAGATCACGTGGACCAAAGCTGATTGATTACGGGACTGGCCGTAAGTGCTGCCCGCGAGTAGATCGTCTAGATCCGGCTAAAATTCCCTGCGGTGCCTT	BYGBYG	ERCC_00076.1:355
NEG_E(0)	CCCAGATGACCTTCTCCCTCATAATCACTTAATCTGAGCGCAGGAGGCAGGCTGTATTAATTCCGGCCTCCAACCGGACCGTGGAACGACGCGACCAAGT	GBRBYG	ERCC_00098.1:785
NEG_F(0)	GGGTCCTTACCGGCTGTAAGCTCACTACAATCCAGGTACAGAGTGCGTTAACCGGCCATTAGAGGGCCGCTACACCCGTCAGAATTTAAACGTATGGGCG	YBRYBR	ERCC_00126.1:220
NEG_G(0)	ACCCGTATGAACTGTTGCCGGCTCGGAAATGTTAAGGCTCTGCGCACGCACTTTATCATTCGCAGCCTGTTCTGTCAGCGGGTCAGCCTAGGTTACGGTG	RYGYBY	ERCC_00144.1:15
NEG_H(0)	TTGGTCCGAGGAGGCATATAGGAAACGATGGGCACGCGCTATTCAGACGTTATTTGGTATGGAGTAAGAGGCCGGAAACTGGGCTCGATTGATGGATACT	RYGRGR	ERCC_00154.1:115
GAPDH	AGGTTGTCTCCTGCGACTTCAACAGCAACTCCCACTCTTCCACCTTCGATGCCGGGGCTGGCATTGCTCTCAATGACAACTTTGTCAAGCTCATTTCCTG	BRYGRG	NM_001001303.1:890
GUSB	AATACGTGGTCGGAGAGCTCATCTGGAATTTCGCCGACTTCATGACGAACCAGTCACCGCTGAGAGTAATCGGAAACAAGAAGGGGATCTTCACTCGCCA	BRYGBR	NM_010368.1:1735
viperin	TGCTGGGAGAATAGGGGATGATCTAGTGGACATTTGTTAAGTGTTACAGGCTGATGCCTTGTGTCCCATGACTGATTGATGCAGAGTAGTAATGCTGTGA	BGRYRB	NM_021384.2:3185
tlr3	TTTCTCTGGGCTGAAGTGGACAAATCTCACCCAGCTCGATCTTTCCTACAACAACCTCCATGATGTCGGCAACGGTTCCTTCTCCTATCTCCCAAGCCTG	RBRBRB	NM_126166.2:1165
Ifng	CTAGCTCTGAGACAATGAACGCTACACACTGCATCTTGGCTTTGCAGCTCTTCCTCATGGCTGTTTCTGGCTGTTACTGCCACGGCACAGTCATTGAAAG	GRYRYB	NM_008337.1:95
Il-1b	GTTGATTCAAGGGGACATTAGGCAGCACTCTCTAGAACAGAACCTAGCTGTCAACGTGTGGGGGATGAATTGGTCATAGCCCGCACTGAGGTCTTTCATT	YBGBYB	NM_008361.3:1120
Il-10	GGGCCCTTTGCTATGGTGTCCTTTCAATTGCTCTCATCCCTGAGTTCAGAGCTCCTAAGAGAGTTGTGAAGAAACTCATGGGTCTTGGGAAGAGAAACCA	YRBYGB	NM_010548.1:985
tlr2	GCAGGCGGTCACTGGCAGGAGATGTGTCCGCAATCATAGTTTCTGATGGTGAAGGTTGGACGGCAGTCTCTGCGACCTAGAAGTGGAAAAGATGTCGTTC	YRBRYG	NM_011905.2:255
rig-i	CCTCGTGCCCACGTCAAGGAGTATTTCTACACCAGCAGCAAGTGCTCCAATCTTGCAGTCGTGTTTGTCACTCGAAGGAACCGCCAAGTGTGTGCCAACC	GBRBGY	NM_013653.1:165
tnfa	TTCCTGAGTTCTGCAAAGGGAGAGTGGTCAGGTTGCCTCTGTCTCAGAATGAGGCTGGATAAGATCTCAGGCCTTCCTACCTTCAGACCTTTCCAGACTC	GBYRBY	NM_013693.1:1135
Irf7	CGCTGTGCACTCCACAGCACAGGGCGTTTTATCTTGCGCCAAGACAATTCAGGGGATCCAGTTGATCCGCATAAGGTGTACGAACTTAGCCGGGAGCTTG	RGBYBY	NM_016850.2:705
tlr4	AACGGCAACTTGGACCTGAGGAGAACAAAACTCTGGGGCCTAAACCCAGTCTGTTTGCAATTAATAAATGCTACAGCTCACCTGGGGCTCTGCTATGGAC	RYRYBR	NM_021297.2:2510
Il6	CTCTCTGCAAGAGACTTCCATCCAGTTGCCTTCTTGGGACTGATGCTGGTGACAACCACGGCCTTCCCTACTTCACAAGTCCGGAGAGGAGACTTCACAG	RGRBYR	NM_031168.1:40
Il-1a	ACCTCTGAAACGTCAAAGATGTCCAACTTCACCTTCAAGGAGAGCCGGGTGACAGTATCAGCAACGTCAAGCAACGGGAAGATTCTGAAGAAGAGACGGC	GBYBYR	NM_010554.4:225
Il12a	TCATGAAGACATCACACGGGACCAAACCAGCACATTGAAGACCTGTTTACCACTGGAACTACACAAGAACGAGAGTTGCCTGGCTACTAGAGAGACTTCT	RBGYGR	NM_008351.1:355
Il12b	TCGTAGAGAAGACATCTACCGAAGTCCAATGCAAAGGCGGGAATGTCTGCGTGCAAGCTCAGGATCGCTATTACAATTCCTCGTGCAGCAAGTGGGCATG	GBGRYR	NM_008352.1:1045
stat1	ACGCTGGGAACAGAACTAATGAGGGGCCTCTCATTGTCACCGAAGAACTTCACTCTCTTAGCTTTGAAACCCAGTTGTGCCAGCCAGGCTTGGTGATTGA	YGYRGB	NM_009283.3:1590
socs1	CAGCTTGTGTCTGGGGCCAGGACCTGAATTCCACTCCTACCTCTCCATGTTTACATATTCCCAGTATCTTTGCACAAACCAGGGGTCGGGGAGGGTCTCT	RYBGYB	NM_009896.2:1020
Ifnb1	GATGAACTCCACCAGCAGACAGTGTTTCTGAAGACAGTACTAGAGGAAAAGCAAGAGGAAAGATTGACGTGGGAGATGTCCTCAACTGCTCTCCACTTGA	BYBRYB	NM_010510.1:335
cox2	CCATCAGTTTTTCAAGACAGATCATAAGCGAGGACCTGGGTTCACCCGAGGACTGGGCCATGGAGTGGACTTAAATCACATTTATGGTGAAACTCTGGAC	GYRYRY	NM_011198.3:675
cxcl10	AGGACGGTCCGCTGCAACTGCATCCATATCGATGACGGGCCAGTGAGAATGAGGGCCATAGGGAAGCTTGAAATCATCCCTGCGAGCCTATCCTGCCCAC	BGYGBY	NM_021274.1:115
Il23a	CAAGGACAACAGCCAGTTCTGCTTGCAAAGGATCCGCCAAGGTCTGGCTTTTTATAAGCACCTGCTTGACTCTGACATCTTCAAAGGGGAGCCTGCTCTA	GRGBRY	NM_031252.1:360
cxcl1	TGCTAGTAGAAGGGTGTTGTGCGAAAAGAAGTGCAGAGAGATAGAGTTTAGTATTATGTTTTGTATGTATTAGGGTGAGGACATGTGTGGGAGGCTGTGT	BYBYGY	NM_008176.1:560
Il-18	ACTTTGGCCGACTTCACTGTACAACCGCAGTAATACGGAATATAAATGACCAAGTTCTCTTCGTTGACAAAAGACAGCCTGTGTTCGAGGATATGACTGA	GYRGBR	NM_008360.1:270
HPRT1	TGCTGAGGCGGCGAGGGAGAGCGTTGGGCTTACCTCACTGCTTTCCGGAGCGGTAGCACCTCCTCCGCCGGCTTCCTCCTCAGACCGCTTTTTGCCGCGA	YRGYGR	NM_013556.2:30
Il21	ATGGCCTGGGGGATGGTTTTGATCTAAGGAAAAAGGTGTCTGTACCTCACAGTGCCTTTAAAACAAGCAGAGATCCCGTGTACCGCCCTAAGATAGCACA	GBGBGR	NM_021782.2:1762
tlr5	CTGGGGACCCAGTATGCTAACTTGACCATTGGTCCAGGGGCTTTCAGAAACCTGCCCAATCTTAGGATCTTGGACTTGGGCCAAAGCCAGATCGAAGTCT	RBRGRB	NM_016928.2:560
nos2	CCCCCCTCCTCCACCCTACCAAGTAGTATTGTACTATTGTGGACTACTAAATCTCTCTCCTCTCCTCCCTCCCCTCTCTCCCTTTCCTCCCTTCTTCTCC	YRYBGB	NM_010927.3:3715
tlr7	TCTGCAGGAGCTCTGTCCTTGAGTGGCCTGCAAATCCACAGGCTCACCCATACTTCTGGCAGTGCCTGAAAAATGCCCTGACCACAGACAATCATGTGGC	YBYBRB	NM_133211.3:3210
aim2	CACCAGTTCCTCAGTTGTGGTTGATGTTGAATCTAACCACGAAGTCCCAAATAACGTTGTTAAGAGAGCCAGGGAAACTCCCAGGATTAGTAAACTGAAG	YGBGYB	NM_001013779.2:1134
a20	GGCTGAACAACTTCTTCCTCAGGCTTTGTATTTGAGCAATATGCGGAAAGCTGTGAAGATACGAGAGAGAACCCCAGAAGACATTTTCAAACCTACCAAT	RYBYRB	NM_009397.2:232
trex1	GCTGACCCTCCTGACCTTGGCAATAGCCACTCTGTATGGACTCTTCCTGGCCTCACCTGGGCAGTAAGTCAAGAGGGGAAATATGATGAATAAAGACTTC	GBGRGY	NM_011637.6:962
Ifna4	CAGAAGGCTCAAGCCATCCTTGTGCTAAGAGATCTTACCCAGCAGATTTTGAACCTCTTCACATCAAAAGACTTGTCTGCTACTTGGAATGCAACTCTAC	GYBYGY	NM_010504.2:261
tlr9	GGCCACAATTTCAGTTTTGTGACCCATCTGTCCATGCTACAGAGCCTTAGCCTGGCACACAATGACATTCATACCCGTGTGTCCTCACATCTCAACAGCA	BYGRBR	NM_031178.2:1801
casp1	GACAATAAATGGATTGTTGGATGAACTTTTAGAGAAGAGAGTGCTGAATCAGGAAGAAATGGATAAAATAAAACTTGCAAACATTACTGCTATGGACAAG	YRGRYR	NM_009807.2:259
Il1ra	CAACCAGCTCATTGCTGGGTACTTACAAGGACCAAATATCAAACTAGAAGAAAAGATAGACATGGTGCCTATTGACCTTCATAGTGTGTTCTTGGGCATC	YGBRGR	NM_031167.5:224
nlrp3	TTGTCAGGATCTCGCATTGGTTCTGAGCTCCAACCATTCTCTGACCAGACTGTACATTGGAGAAAATGCCTTGGGAGACTCAGGAGTCCAAGTTTTGTGT	RGRBRB	NM_145827.3:2745
Ifi204	TGCTTTCACCTGAAAACAATTGACAGGCAACCAAAGTTAGTGTGTGGAGAACACAGTTTCATCAAGATATCAAAGAGAGGAAATGTACCAAAGGAGCCTG	YGRGRB	NM_008329.2:1296
tlr1	TCAGCACTACGATCGGTTTGGAACTGTCTAACATCAAGTGTGTGCTTGAAGACCAGGGCTGCTCTTATTTCTTACGTGCTTTGTCAAAGCTTGGAAAGAA	BGBGYB	NM_030682.1:805
lgp2	TTTGCGGCGCTACAATGATGCGCTATTTATCCACGATACTGTCCGTGCCCGGGACGCCCTTGACATGTTGCAAGATTTTTACGACAGAGAACGCACCACA	YBRYRY	NM_030150.2:950
Ifi205	TGAATTATCTGCCTACCTACTCAAACCAAGCAGGCCACTTCTGTTGTTGAAGATCTCAGCACCTGTACATTGCTGCCGAAATTCCAGGGAGTATAACCAA	RBGRGY	NM_172648.3:41
nlrc5	CCCAGGCTTAGGAGTTAACCTGACCTTGGGAGAGTTCGCACTCATCTCTTCTTTCCTGGTTTAAGGGACAAAGCCGAGCTACAGGTTTAGGGATAAGTAC	RBYGYR	NM_001033207.3:6665
nlrc4	AACGTGGGACGCTTTGACTCACCACAATGAACTTTATAAGGAACAACAGACGAGCCCTTATTCAAAGGATGGGCTTAACAGTTACCAAGCAAATCTGCGA	YBYRYR	NM_001033367.3:190
nlrp6	CTCTGCGGTTGGTCTTCCCTCAGTCCCACAACCAGCAATGCCTTCCTTTCTGAGCCTACCATTCTGTCCCTTGACGATATCCCAACAGTAATAGAAGCAT	GYGRBR	NM_001081389.1:3050
tlr8	TCCATAAAGCGAACTATTCCAGAAGCTATCCTTGTGACGAGATAAGGCACAACTCCCTTGTGATTGCAGAATGCAACCATCGTCAACTGCATGAAGTTCC	BYRGRY	NM_133212.2:110
tlr11	AGCTTCATCTTCTCAACCAGTCAACTTCAGAGATTCTTCCCACAACAGCTTCCTCTTCTGGAGCACTTCTTTATCTGGTGTGAAAACAGCTATGCAGTAG	BRYGBY	NM_205819.2:1680
nlrp12	CCTGAGCCACTTTCAAGTGGTTGTAGTCAGAAGCATCTCAACAAAGATGGAGCACATGGTCTGCTCGTTTTGTGCGAGGTATTGCAGAAGTACAGAAGTG	RGYRBY	NM_001033431.1:2066
UNC93B1	GCCCTTCAAACACGTGCGTGACTTTCGCTTACGCCATCTGGTGCCCTTCTTTATCTACAGTGGCTTTGAGGTGCTCTTTGCCTGCACTGGTTTTGCCCTG	YRGRGY	NM_019449.2:1060
zbp1	CGCCAAGGCTCTGGGAATGACGACAGCCAAAGAAGTGAACCCACTCCTGTATTCCATGAGAAATAAGCACCTTCTGAGCTATGACGGACAGACGTGGAAG	YGBYGY	NM_021394.2:473
tlr12	GGGCTCTGCCTCGGTGGTACTGTGTCTACTCTGCTTCCAGATGCTTTCTCTGCTTTTCCTGGTCTCAAGGTCCTGGCACTGAGTCTGCACCTTACCCAAC	RGYBYR	NM_205823.2:380
